# Supplementary material for: Disentangling the effect of host-genotype and environment on the microbiome of the coral Acropora tenuis
Source: PeerJ. 2019 Feb 5;7:e6377. doi: 10.7717/peerj.6377 (PMC6368029; doi:10.7717/peerj.6377)
Supplement: Supplemental Information 2 [file peerj-07-6377-s002.csv]

Sample_ID	Treatment	Genotype	SamplingTimepoint	Treatment_Timepoint	Fv/Fm	Protein [�g/cm2]	SAMPLE	symbiont cells x 10^6/cm2	Chl a [�g/cm2]
AC_1	field_control	I	t0	field control t0	NA	316.9406012	AC_01	0.680833239	3.79239046
AC_2	field_control	C	t0	field control t0	NA	241.5592501	AC_02	0.401206388	1.977390651
AC_3	field_control	D	t0	field control t0	NA	336.3080693	AC_03	0.484528355	4.077273487
AC_4	field_control	G	t0	field control t0	NA	443.0730185	AC_04	0.713564888	3.579968385
AC_5	field_control	H	t0	field control t0	NA	363.8589093	AC_05	0.288709382	2.215278374
AC_6	field_control	E	t0	field control t0	NA	468.9012156	AC_06	0.897777906	3.755368244
AC_7	field_control	F	t0	field control t0	NA	249.0092539	AC_07	0.359062138	2.525302342
AC_8	field_control	B	t0	field control t0	NA	266.4765903	AC_08	0.481795997	2.511982391
AC_9	field_control	A	t0	field control t0	NA	333.7014382	AC_09	0.300710346	2.454754178
AC_10	control	A	t1	control t1	0.684333333	101.773095	AC_10	0.449267101	3.771955575
AC_100	stress_ambient	F	t5	ambient stress t5	0.612666667	271.5086994	AC_100	0.43086469	3.254503196
AC_101	stress_ambient	B	t5	ambient stress t5	0.659333333	248.7905419	AC_101	0.340034262	4.286018527
AC_102	stress_ambient	C	t5	ambient stress t5	0.686333333	321.5521307	AC_102	0.317393185	3.752620622
AC_103	control	I	t5	control t5	0.615333333	235.082669	AC_103	0.434390769	3.500269305
AC_104	stress_2100	A	t5	2100 stress t5	0.64	338.2681326	AC_104	0.37656477	4.326241381
AC_105	control	B	t5	control t5	0.609666667	319.8658935	AC_105	0.388861912	3.75952996
AC_106	control	F	t5	control t5	0.669333333	398.3706318	AC_106	0.421292021	5.693416408
AC_107	control	H	t5	control t5	0.6	414.0030075	AC_107	0.501608494	3.728214352
AC_108	stress_2100	F	t5	2100 stress t5	0.668	301.4039532	AC_108	0.267498837	2.771736193
AC_109	stress_2100	B	t5	2100 stress t5	0.670333333	338.589827	AC_109	0.355393195	2.806298016
AC_11	stress_2100	F	t1	2100 stress t1	0.74	281.9283182	AC_11	0.594108649	5.791263604
AC_12	stress_2100	D	t1	2100 stress t1	0.735333333	115.3345942	AC_12	0.351322943	2.657217623
AC_13	stress_ambient	C	t1	ambient stress t1	0.709333333	91.48607585	AC_13	0.539235817	2.773323064
AC_14	control	B	t1	control t1	0.655	315.7657584	AC_14	0.483070578	4.51920646
AC_15	stress_2100	A	t1	2100 stress t1	0.702	283.9204954	AC_15	0.442732967	3.546659441
AC_16	stress_2100	B	t1	2100 stress t1	0.714666667	280.2332163	AC_16	0.426907846	4.283456215
AC_17	stress_ambient	A	t1	ambient stress t1	0.655666667	295.0730156	AC_17	0.567670791	3.134563217
AC_18	control	C	t1	control t1	0.732666667	151.0932415	AC_18	0.332913783	1.978423131
AC_19	stress_2100	E	t1	2100 stress t1	0.724666667	160.368821	AC_19	0.302521095	2.55198835
AC_20	stress_ambient	B	t1	ambient stress t1	0.682333333	297.8871262	AC_20	0.377496392	5.274983272
AC_21	control	E	t1	control t1	0.669	280.6643979	AC_21	0.370648645	7.103601274
AC_22	stress_ambient	E	t1	ambient stress t1	0.659	313.5901379	AC_22	0.403627777	5.759232683
AC_23	stress_2100	G	t1	2100 stress t1	0.657	393.569736	AC_23	0.632179788	5.56766825
AC_24	stress_ambient	D	t1	ambient stress t1	0.657666667	209.7192068	AC_24	0.285933343	2.143667541
AC_25	control	F	t1	control t1	0.662333333	344.5898267	AC_25	0.4278164	3.678468567
AC_26	control	D	t1	control t1	0.672333333	286.4972886	AC_26	0.306944581	3.677209371
AC_27	stress_2100	H	t1	2100 stress t1	0.703333333	252.3296918	AC_27	0.235809082	2.33000334
AC_28	stress_2100	C	t1	2100 stress t1	0.712333333	112.4882902	AC_28	0.343934306	3.40357074
AC_29	control	I	t1	control t1	0.673666667	304.8695462	AC_29	0.591406184	4.633048701
AC_30	stress_ambient	F	t1	ambient stress t1	0.687	316.9453089	AC_30	0.450693235	5.201638976
AC_31	stress_2100	I	t1	2100 stress t1	0.687333333	289.7507153	AC_31	0.552802927	4.44960793
AC_32	control	H	t1	control t1	0.578666667	356.7344451	AC_32	0.587473876	4.604510411
AC_33	stress_ambient	H	t1	ambient stress t1	0.580333333	297.5506005	AC_33	0.525744672	4.603541771
AC_34	stress_ambient	I	t1	ambient stress t1	0.666333333	284.3056776	AC_34	0.661603609	6.318275801
AC_35	stress_ambient	A	t3	ambient stress t3	0.662	281.5486342	AC_35	0.386859321	3.970936105
AC_36	control	B	t3	control t3	0.606666667	222.1862383	AC_36	0.393724201	3.284773894
AC_37	stress_ambient	E	t3	ambient stress t3	0.594	346.4171852	AC_37	0.335545212	4.24690736
AC_38	stress_2100	F	t3	2100 stress t3	0.688	229.5276166	AC_38	0.303557941	3.212504318
AC_39	stress_2100	C	t3	2100 stress t3	0.687666667	178.8460592	AC_39	0.29990301	2.600530533
AC_40	stress_2100	D	t3	2100 stress t3	0.666	251.2896844	AC_40	0.261482625	2.977543548
AC_41	control	D	t3	control t3	0.583	165.232818	AC_41	0.226599202	1.678114719
AC_42	stress_ambient	B	t3	ambient stress t3	0.657666667	334.6924467	AC_42	0.454226146	3.784820043
AC_43	stress_ambient	C	t3	ambient stress t3	0.673666667	326.7610934	AC_43	0.476143453	4.128263259
AC_44	stress_2100	A	t3	2100 stress t3	0.658	251.2363076	AC_44	0.299285814	3.071809615
AC_45	control	A	t3	control t3	0.591666667	235.8523084	AC_45	0.333804053	2.705118195
AC_46	stress_2100	E	t3	2100 stress t3	0.685666667	252.9888366	AC_46	0.35652414	5.917825255
AC_47	control	C	t3	control t3	0.664333333	298.9905451	AC_47	0.440223065	3.923628589
AC_48	stress_ambient	D	t3	ambient stress t3	0.629	319.5603694	AC_48	0.382205339	5.253779572
AC_49	stress_ambient	F	t3	ambient stress t3	0.603	314.2828108	AC_49	0.403803703	3.379308409
AC_50	control	I	t3	control t3	0.662	233.0328861	AC_50	0.525849258	4.401584298
AC_51	control	F	t3	control t3	0.645	349.3229683	AC_51	0.418300764	3.74312619
AC_52	control	E	t3	control t3	0.589	239.482767	AC_52	0.384742548	3.230652048
AC_53	stress_2100	I	t3	2100 stress t3	0.674	221.3789847	AC_53	0.301629337	6.765775843
AC_54	stress_ambient	H	t3	ambient stress t3	0.619333333	288.5284728	AC_54	0.374133353	4.020320056
AC_55	control	H	t3	control t3	0.615333333	294.9870182	AC_55	0.480850256	3.77555001
AC_56	stress_2100	H	t3	2100 stress t3	0.687333333	222.951527	AC_56	0.45974655	3.174723141
AC_57	stress_ambient	I	t3	ambient stress t3	0.663666667	288.3973107	AC_57	0.684512633	3.910224336
AC_58	stress_2100	G	t3	2100 stress t3	0.626666667	287.9413044	AC_58	0.348927757	2.488232664
AC_59	stress_2100	B	t3	2100 stress t3	0.677666667	324.272184	AC_59	0.336004863	2.430929728
AC_60	stress_2100	F	t4	2100 stress t4	0.693	292.115251	AC_60	0.351308403	3.005050006
AC_61	control	B	t4	control t4	0.590333333	318.3875294	AC_61	0.367969599	2.874978093
AC_62	stress_2100	C	t4	2100 stress t4	0.684666667	266.7823208	AC_62	0.250297912	3.041562056
AC_63	control	C	t4	control t4	0.670666667	385.0120075	AC_63	0.537093484	3.789846487
AC_64	control	E	t4	control t4	0.593333333	243.8835024	AC_64	0.249519252	2.953012849
AC_65	stress_2100	E	t4	2100 stress t4	0.663	211.1334416	AC_65	0.241104478	2.212434968
AC_66	control	A	t4	control t4	0.543333333	233.0647293	AC_66	0.325675673	2.673504167
AC_67	control	D	t4	control t4	0.517333333	247.2675305	AC_67	0.284635009	3.052791191
AC_68	stress_ambient	E	t4	ambient stress t4	0.629	327.0602201	AC_68	0.582020452	3.528851052
AC_69	stress_ambient	B	t4	ambient stress t4	0.633	286.9544193	AC_69	0.292648406	2.305063309
AC_70	stress_ambient	C	t4	ambient stress t4	0.694333333	218.7615809	AC_70	0.30378577	3.191709644
AC_71	control	H	t4	control t4	0.603333333	323.2838727	AC_71	0.334196777	3.834463445
AC_72	stress_2100	B	t4	2100 stress t4	0.631	237.5505893	AC_72	0.269860044	2.683625722
AC_73	control	F	t4	control t4	0.536333333	334.0574115	AC_73	0.347411926	3.242971216
AC_74	stress_2100	H	t4	2100 stress t4	0.671333333	207.1495523	AC_74	0.177996743	3.096662093
AC_75	stress_ambient	D	t4	ambient stress t4	0.612333333	238.3955826	AC_75	0.276523914	3.096320323
AC_76	stress_ambient	H	t4	ambient stress t4	0.644	363.0455667	AC_76	0.672135886	4.672514361
AC_77	stress_ambient	I	t4	ambient stress t4	0.647	260.8768594	AC_77	0.615837051	6.624537061
AC_78	stress_2100	D	t4	2100 stress t4	0.641	244.6428869	AC_78	0.204406276	2.618188543
AC_79	control	I	t4	control t4	0.637666667	265.9680898	AC_79	0.656183787	9.960185177
AC_80	stress_2100	G	t4	2100 stress t4	0.606	207.9973233	AC_80	0.188340933	2.235258449
AC_81	stress_2100	A	t4	2100 stress t4	0.674	243.9067127	AC_81	0.471191882	5.477915218
AC_82	stress_ambient	F	t4	ambient stress t4	0.649333333	227.6372091	AC_82	0.370276982	3.013324486
AC_83	stress_ambient	A	t4	ambient stress t4	0.646333333	238.4377703	AC_83	0.417191729	3.787253325
AC_84	stress_2100	I	t4	2100 stress t4	0.669333333	225.0386902	AC_84	0.563735471	4.214092792
AC_85	stress_ambient	H	t5	ambient stress t5	0.6	242.5693425	AC_85	0.364542808	4.067236084
AC_86	stress_2100	G	t5	2100 stress t5	0.603333333	173.3865958	AC_86	0.142231794	1.141291753
AC_87	control	C	t5	control t5	0.667666667	298.2693077	AC_87	0.546083285	3.880776578
AC_88	stress_2100	C	t5	2100 stress t5	0.667	119.8341818	AC_88	0.160874656	1.506300539
AC_89	stress_ambient	E	t5	ambient stress t5	0.599	389.0809966	AC_89	0.439763319	2.935004381
AC_90	stress_2100	E	t5	2100 stress t5	0.644666667	180.6399506	AC_90	0.290683374	2.284355421
AC_91	stress_2100	D	t5	2100 stress t5	0.587666667	200.7957345	AC_91	0.245628398	2.46722358
AC_92	control	A	t5	control t5	0.613666667	288.6144609	AC_92	0.395896451	3.130971204
AC_93	control	D	t5	control t5	0.585333333	288.1212117	AC_93	0.299660428	3.989378282
AC_94	stress_ambient	I	t5	ambient stress t5	0.614333333	364.4865262	AC_94	0.514805509	3.074702793
AC_95	stress_2100	H	t5	2100 stress t5	0.652666667	176.8062456	AC_95	0.241071626	2.155169082
AC_96	stress_ambient	D	t5	ambient stress t5	0.549	276.5065734	AC_96	0.472314035	2.259791922
AC_97	stress_2100	I	t5	2100 stress t5	0.656666667	234.2882149	AC_97	0.360206287	2.530387696
AC_98	stress_ambient	A	t5	ambient stress t5	0.599666667	261.1764636	AC_98	0.406555861	3.746304401
AC_99	control	E	t5	control t5	0.654666667	198.2306539	AC_99	0.335892141	2.823870203
